# Supplementary material for: Risk estimates of mortality attributed to low concentrations of ambient fine particulate matter in the Canadian community health survey cohort
Source: Environ Health. 2016 Feb 11;15:18. doi: 10.1186/s12940-016-0111-6 (PMC4750218; doi:10.1186/s12940-016-0111-6)
Supplement: Additional file 2: Table S1. — Comparison of all variables (Pearson's correlation or ANOVA/T-Test). (XLSX 22 kb) [file 12940_2016_111_MOESM2_ESM.xlsx]

## Sheet: Sheet1
Supplementary Table 1. Comparison of all variables: Pearson's correlation in cases where both numeric, ANOVA/T-Test in cases where one numeric, one categorical, and Chi-square test in cases where both categorical. Mean (SD) or percentage of respondents are provided for all comparisons.
	1. Age	2. Sex	3. Immigrant	4. Visible minority	5. Aboriginal	6. Marital status	7. Educational attainment	8. Low income adequacy quintile	9. Employment
2. Sex	Female: 52.6 (16.8) Male: 51.4 (15.8) (t=20.2, p<0.0001)
3. Immigrant	Immigrant: 60.8 (14.6) Not Immigrant: 51.1 (16.2) (t=97.8, p<0.0001)	M + Imm: 4.5%, F + Imm: 5.2%. M + Not Imm: 41.5%, F + Not Imm: 48.8% (Chi=3.6, p=0.0573)
4. Visible minority	Visible minority: 46.8 (15.0) Not visible minority: 52.3 (16.4) (t=43.6, p<0.0001)	M + Vis Min: 2.7%, F + Vis Min: 3.2%, M + Not Vis Min: 43.3%, F + Not Vis Min: 50.8% (Chi=0.1, p=0.7403)	Imm + Vis Min: 1.8%, Not Imm + Vis Min: 4.2%, Imm + Not Vis Min: 7.9%, Not Imm + Not Vis Min: 86.2% (Chi=8748, p<0.0001)
5. Aboriginal	Aboriginal: 44.7 (14.1) Not Aboriginal: 52.2 (16.4) (t=43.5, p<0.0001)	M + Aboriginal: 1.4%, F + Aboriginal: 1.7%, M + Not Aboriginal: 44.7%, F + Not Aboriginal: 52.3% (Chi=11.6, p=0.0006)	Imm + Aboriginal: 0.02%, Not Imm + Aboriginal: 3.1%, Imm + Not Aboriginal: 9.6%, Not Imm + Not Aboriginal: 87.3% (Chi=876, p<0.0001)	N/A: categories mutually exclusive
6. Marital status	Married/common-law: 50.6 (15.1) Separated/divorced/widowed: 62.3 (15.5) Single/never married: 42.2 (14.4) (t=-29.1, p<0.0001)	M + Mar/CL: 30.5%, F + Mar/CL: 30.8%, M + Sep/Div/Wid: 7.2%, F + Sep/Div/Wid: 16.0%, M + Single/Nev Mar: 8.3%, F + Single/Nev Mar: 7.2% (Chi=8505, p<0.0001)	Imm + Mar/CL: 6.0%, Not Imm + Mar/CL: 55.3%, Imm + Sep/Div/Wid: 2.8%, Not Imm + Sep/Div/Wid: 20.4%, Imm + Single/never mar: 0.9%, Not Imm + Single/never mar: 14.7% (Chi=1402, p<0.0001)	Vis Min + Mar/CL: 3.4%, Not Vis Min + Mar/CL: 57.9%, Vis Min + Sep/Div/Wid: 1.1%, Not Vis Min + Sep/Div/Wid: 22.1%, Vis Min + Single/Never Mar: 1.4%, Not Vis Min + Single/Never Mar: 14.1%, (Chi=896, p<0.0001)	Abor + Mar/CL: 1.7%, Not Abor + Mar/CL: 59.6%, Abor + Sep/Div/Wid: 0.6%, Not Abor + Sep/Div/Wid: 22.6%, Abor + Single/Never Mar: 0.7% , Not Abor + Single/Never Mar: 0.7% (Chi=543, p<0.0001)
7. Educational attainment	Not completed high school: 61.4 (15.8) High school diploma: 50.5 (15.5) Post-secondary dipl/cert: 47.7 (15.1) University degree: 46.9 (14.7) (t=-167.13, p<0.0001)	M + N.C. high school: 11.3%, F + N.C. high school: 12.9%, M + HS dipl: 19.2%, F + HS dipl: 19.0%, M + post-sec dipl/cert: 8.0%, F + post-sec dipl/cert: 13.9%, M + univ deg: 7.5%, F + univ deg: 8.4% (Chi=3233, p<0.0001)	Imm + N.C. high school: 2.1%, Not Imm + N.C. high school: 22.0%, Imm + HS dipl: 3.6%, Not Imm + HS dipl: 34.6%, Imm + post-sec dipl/cert: 2.0%, Not Imm + post-sec dipl/cert: 19.9%, Imm + univ deg: 1.9%, Not Imm + univ deg: 13.9% (Chi=413, p<0.0001)	Vis Min + N.C. high school: 1.5%, Not Vis Min + N.C. high school: 22.7%, Vis Min + HS dipl: 2.1%, Not Vis Min + HS dipl: 36.1%, Vis Min + Post-Sec dipl/cert: 1.3%, Not Vis Min + Post-Sec dipl/cert: 20.6%, Vis Min + Univ Deg: 1.1%, Not Vis Min + Univ Deg: 14.8%, (Chi=93, p<0.0001)	Abor + N.C. high school: 1.0%, Not Abor + N.C. high school: 23.1%, Abor + HS dipl: 1.2%, Not Abor + HS dipl: 37.0%, Abor + Post-Sec dipl/cert: 0.6%, Not Abor + Post-sec dipl/cert: 21.2%, Abor + Univ Deg: 0.2%, Not Abor + Univ Deg: 15.6% (Chi=810, p<0.0001)	Married + N.C. high school: 13.1%, Sep/Wid/Div + N.C. high school: 8.2%, Single + N.C. high school: 2.9%, Married + HS dipl: 24.2%, Sep/Wid/Div + HS dipl: 8.3%, Single + HS dipl: 5.7%, Married + Post-Sec Dipl/Cert: 13.8%, Sep/Wid/Div + Post-Sec Dipl/Cert: 4.4%, Single + Post-Sec Dipl/Cert: 3.6%, Married + Univ Deg: 10.3%, Sep/Wid/Div + Univ Deg: 2.3%, Single + Univ Deg: 3.3% (Chi=7957, p<0.0001)
8. Low income adequacy quintile	Lowest/1st: 57.1 (17.9) 2nd: 54.9 (17.5) 3rd: 50.1 (15.7) 4th: 47.8 (14.3) Highest/5th: 47.3 (12.5) (t=-126.2, p<0.0001)	M + 1st: 7.3%, F + 1st: 13.2%, M + 2nd: 8.7%, F + 2nd: 11.2%, M + 3rd: 9.3%, F + 3rd: 10.1%, M + 4th: 10.0%, F + 4th: 9.5%, M + 5th: 11.5%, F + 5th: 9.2% (Chi=5171, p<0.0001)	Imm + 1st: 2.2%, Not Imm + 1st: 18.4%, Imm + 2nd: 2.1%, Not Imm + 2nd: 17.8%, Imm + 3rd: 1.8%, Not Imm + 3rd: 17.6%, Imm + 4th: 1.7%, Not Imm + 4th: 17.8%, Imm + 5th: 1.8%, Not Imm + 5th: 18.9% (Chi=303, p<0.0001)	Vis Min + 1st: 1.6%, Not Vis Min + 1st: 18.9%, Vis Min + 2nd: 1.1%, Not Vis Min + 2nd: 18.8%, Vis Min + 3rd: 1.0%, Not Vis Min + 3rd: 18.4%, Vis Min + 4th: 1.0%, Not Vis Min + 4th: 18.5%, Vis Min + 5th: 0.9%, Not Vis Min + 5th: 19.8%, (Chi=774, p<0.0001)	Abor + 1st: 1.0%, Not Abor + 1st: 19.5%, Abor + 2nd: 0.5%, Not Abor + 2nd: 19.4%, Abor + 3rd: 0.5%, Not Abor + 3rd: 18.9%, Abor + 4th: 0.4%, Not Abor + 4th: 19.0%, Abor + 5th: 0.4%, Not Abor + 5th: 20.3% (Chi=1165, p<0.0001)	Married + 1st: 7.0%, Sep/Wid/Div + 1st: 9.2%, Single + 1st: 4.4%, Married + 2nd: 11.6%, Sep/Wid/Div + 2nd: 5.4%, Single + 2nd: 3.0%, Married + 3rd: 12.9%, Sep/Wid/Div + 3rd: 3.5%, Single + 3rd: 2.9%, Married + 4th: 13.9%, Sep/Wid/Div + 4th: 2.7%, Single + 4th: 2.8%, Married + 5th: 16.0%, Sep/Wid/Div + 5th: 2.2%, Single + 5th: 2.5% (Chi=29996, p<0.0001)	N.C. high school + 1st: 9.5%, N.C. high school + 2nd: 6.2%, N.C. high school + 3rd: 3.6%, N.C. high school + 4th: 2.4%, N.C. high school + 5th: 1.7%, HS dipl + 1st: 7.1%, HS dipl + 2nd: 8.2%, HS dipl + 3rd: 8.2%, HS dipl + 4th: 7.6%, HS dipl + 5th: 6.7%, Post-Sec Dipl/Cert + 1st: 2.9%, Post-Sec Dipl/Cert + 2nd: 3.9%, Post-Sec Dipl/Cert + 3rd: 4.9%, Post-Sec Dipl/Cert + 4th: 5.2%, Post-Sec Dipl/Ce…
9. Employment	Employed: 43.8 (11.2) Not employed/looked work: 42.1 (11.3) Not employed/did not look work: 59.9 (13.0) Permanently unable to work: 56.3 (11.2) (t=302.3, p<0.0001)	M + Employed: 33.3%, F + Employed: 31.4%, M + Unempl, looked work: 1.3%, F + Unempl, looked work: 1.4%, M + Unempl, not looked work: 10.5%, F + Unempl, not looked work: 18.5%, M + Perm unable work: 1.8%, F + Perm unable work: 1.9% (Chi=5059, p<0.0001)	Imm + Employed: 4.9%, Not Imm + Employed: 59.8%, Imm + Unempl looked work: 0.2%, Not Imm + Unempl looked work: 2.5%, Imm + Unempl not looked work: 3.4%, Not Imm + Unempl not looked work: 25.6%, Imm + Perm unable work: 0.4%, Not Imm + Perm unable work: 3.3% (Chi=1266, p<0.0001)	Vis Min + Employed: 4.1%, Not Vis Min + Employed: 60.6%, Vis Min + Unempl, looked work: 0.3%, Vis Min + Unempl, looked work: 2.4%, Vis Min + Unemployed not looked work: 1.6% Not Vis Min + Unemployed not looked work: 27.4%, Vis Min + Perm unable work: 0.3%, Not Vis Min + Perm unable work: 3.4% (Chi=405, p<0.0001)	Abor + Employed: 2.0%, Not Abor + Employed: 62.6%, Abor + Unempl, looked work: 0.2%, Not Abor + Unempl, looked work: 2.5%, Abor + Unempl, not looked work: 0.9%, Not Abor + Unempl, not looked work: 28.1%, Abor + Perm unable work: 0.2%, Not Abor + Perm unable work: 3.5% (Chi=545, p<0.0001)	Married + Employed: 43.1%, Sep/Wid/Div + Employed: 9.7%, Single + Employed: 12.0%, Married + Unempl, looked work: 1.3%, Sep/Wid/Div + Unempl, looked work: 0.5%, Single + Unempl, looked work: 0.8%, Married + Unempl, not looked work: 17.9%, Sep/Wid/Div + Unempl, not looked work: 8.0%, Single + Unempl, not looked work: 3.1%, Married + Perm unable work: 1.6%, Sep/Wid/Div + Perm unable work: 1.3%, Sin…	N.C. high school + Employed: 8.5%, N.C. high school + Unemployed, looked work: 0.6%, N.C. high school + Unemployed, not looked work: 10.4%, N.C. high school + Perm unable work: 1.7%, HS dipl + Employed: 26.2%, HS dipl + Unemployed, looked work: 1.2%, HS Dipl + Unemployed, not looked work: 10.6%, HS dipl + Perm unable work: 1.3%, Post-Sec Dipl/Cert + Employed: 16.9%, Post-Sec Dipl/Cert + Unemploye…	Employed+ 1st: 6.3%, Employed + 2nd: 10.4%, Employed + 3rd: 13.7%, Employed + 4th: 16.1%, Employed + 5th: 19.1%, Unemployed, looked work + 1st: 1.1%, Unemployed, looked work + 2nd: 0.6%, Unemployed, looked work + 3rd: 0.5%, Unemployed, looked work + 4th: 0.3%, Unemployed, looked work + 5th: 0.3%, Unemployed, did not look work + 1st: 9.1%, Unemployed, did not look work + 2nd: 7.2%, Unemployed, did…
10. Body mass index	Underweight: 51.8 (20.5) Normal weight: 51.0 (17.2) Overweight: 53.00 (16.1) Obese I: 52.7 (15.3) Obese II: 50.4 (14.5) (t=6.90, p<0.0001)	M + Underweight: 0.3%, F + Underweight: 1.0%, M + Normal weight: 11.5%, F + Normal weight: 20.7%, M + Overweight: 21.9%, F + Overweight: 17.6%, M + Obese I: 9.7%, F + Obese I: 9.1%, M + Obese II: 3.5, F + Obese II: 4.8%, (Chi=9756, p<0.0001)	Imm + Underweight: 0.1%, Not Imm + Underweight: 1,1%, Imm + Normal weight: 3.2%, Not Imm + Normal weight: 29.0%, Imm + Overweight: 4.1%, Not Imm + Overweight: 35.4%, Imm + Obese I: 1.7%, Not Imm + Obese I: 17.1%, Imm + Obese II: 0.6%, Not Imm + Obese II: 7.8% (Chi=308, p<0.0001)	Vis Min + Underweight: 0.1%, Not Vis Min + Underweight: 1.2%, Vis Min Normal weight: 1.9%, Not Vis Min + Normal weight: 30.2%, Vis Min + Overweight: 2.1%, Not Vis Min + Overweight: 37.3%, Vis Min + Obese I: 1.1%, Not Vis Min + Obese I: 17.7%, Vis Min + Obese II: 0.6%, Not Vis Min + Obese II: 7.7% (Chi=138, p<0.0001)	Abor + Underweight: 0.03%, Not Abor + Underweight: 1.2%, Abor + Normal weight: 0.8%, Not Abor + Normal weight: 31.4%, Abor + Overweight: 1.1%, Not Abor + Overweight: 38.4%, Abor + Obese I: 0.7%, Not Abor + Obese I: 18.1%, Abor + Obese II: 0.5%, Not Abor + Obese II: 7.9% (Chi=870, p<0.0001)	Married + Underweight: 0.6%, Sep/Wid/Div + Underweight: 0.4%, Single + Underweight: 0.3%, Married + Normal weight: 18.4%, Sep/Wid/Div + Normal weight: 8.1%, Single + Normal weight: 5.7%, Married + Overweight: 25.2%, Sep/Wid/Div + Overweight: 8.8%, Single + Overweight: 5.4%, Married + Obese I: 12.1%, Sep/Div/Wid + Obese I: 4.2%, Single + Obese I: 2.5%, Married + Obese II: 4.9%, Sep/Div/Wid + Obese…	N.C. high school + Underweight: 0.4%, N.C. high school + Normal weight: 6.8%, N.C. high school + Overweight: 9.4%, N.C. high school + Obese I: 5.1%, N.C. high school + Obese II: 2.4%, HS dipl + Underweight: 0.4%, HS dipl + Normal weight: 11.7%, HS dipl + Overweight: 15.4%, HS dipl + Obese I: 15.4%, HS dipl + Obese II: 3.3%, Post-Sec Dip/Cert + Underweight: 0.3%, Post-Sec Dip/Cert + Normal weight:…	1st + Underweight: 0.4%, 1st + Normal weight: 6.9%, 1st + Overweight: 7.2%, 1st + Obese I: 3.9%, 1st + Obese II: 2.1%, 2nd + Underweight: 0.3%, 2nd + Normal weight: 6.5%, 2nd + Overweight: 7.6%, 2nd + Obese I: 3.8%, 2nd + Obese II: 1.8%, 3rd + Underweight: 0.2%, 3rd+ Normal weight: 6.2%, 3rd + Overweight: 7.7%, 3rd + Obese I: 3.7%, 3rd + Obese II: 1.6%, 4th + Normal weight: 0.2%, 4th + Normal wei…	Employed + underweight: 0.6%, Employed + normal weight: 20.9%, Employed + overweight: 25.8%, Employed + obese I: 12.2%, Employed + obese II: 5.3%, Not employed/looked work + underweight: 0.04%, Not employed/looked work + normal weight: 1.0%, Not employed/looked work + overweight: 0.9%, Not employed/looked work + obese I: 0.5%, Not employed/looked work + obese II: 0.3%, Not employed/did not look w…
11. Fruit and vegetable consumption	<5 servings: 50.7 (15.9) >5 servings: 53.2 (16.7) (t=39.46, p<0.0001)	M + <5 serv: 31.3%, F + <5 serv: 29.0%, M + >5 serv: 14.3%, F + >5 serv: 25.5 (Chi=6247, p<0.0001)	Imm + <5 serv: 5.5%, Not Imm + <5 serv: 54.8% Imm + >5 serv: 4.8%, Not Imm + >5 serv: 35.0% (Chi=522, p<0.0001)	Vis Min + <5 serv: 3.8%, Not Vis Min + <5 serv: 56.4%, Vis Min + >5 serv: 2.2%, Not Vis Min + >5 serv: 37.6% (Chi=97, p<0.0001)	Abor + <5 serv: 2.1%, Not Abor + <5 serv: 58.2%, Abor + >5 serv: 0.9%, Not Abor + >5 serv: 38.8% (Chi=253, p<0.0001)	Married + <5 serv: 36.5%, Sep/Wid/Div + <5 serv: 13.9%, Single + <5 serv: 9.9%, Married + >5 serv: 25.2%, Sep/Wid/Div + >5 serv: 9.3%, Single + >5 serv: 5.3% (Chi=443, p<0.0001)	N.C. high school + <5 serv: 15.2%, N.C. high school + >5 serv: 8.0%, HS dipl + <5 serv: 24.4%, HS dipl + >5 serv: 14.0%, Post-Sec Dip/Cert + <5 serv: 12.5%, Post-Sec Dip/Cert + >5 serv: 9.7%, Univ Deg + <5 serv: 8.1%, Univ Deg + >5 serv: 8.1% (Chi=3301, p<0.0001)	1st + <5 serv: 12.7%, 2nd + <5 serv: 11.8%, 3rd + <5 serv: 11.6%, 4th + <5 serv: 11.7%, 5th + <5 serv: 12.5%, 1st + >5 serv: 7.0%, 2nd + >5 serv: 7.7%, 3rd + >5 serv: 7.8%, 4th + >5 serv: 8.1%, 5th + >5 serv: 9.1% (Chi=452, p<0.0001)	Employed + <5 serv: 40.9%, Employed + >5 serv: 24.5%, Not employed/looked work + <5 serv: 1.8%, Not employed/looked work + >5 serv: 0.9%, Not employed/not looked work + <5 serv: 16.0%, Not employed/not looked work + >5 serv: 12.4%, Perm unable work + <5 serv: 2.3%, Perm unable work + >5 serv 1.2% (Chi=901, p<0.0001)
12. Smoking	Never smoked: 50.7 (15.9) Former smoker: 53.2 (16.7) Current smoker: 52.0 (16.4) (t=39.46, p<0.0001)	M + current smoker: 12.6%, F + current smoker: 12.8%, M + former smoker: 23.5%, F + former smoker: 23.0%, M + never smoker: 9.9%, F + never smoker: 18.2% (Chi=5467, p<0.0001)	Imm + current smoker: 1.6%, Not Imm + current smoker: 23.8%, Imm + former smoker: 4.6%, Not Imm + former smoker: 42.0%, Imm + never smoker: 3.5%, Not Imm + never smoker: 24.6% (Chi=1916, p<0.0001)	Vis Min + current smoker: 2.0%, Not Vis Min + current smoker: 23.4%, Vis Min + former smoker: 2.1%, Not Vis Min + former smoker: 44.4%, Vis Min + never smoker: 1.9%, Not Vis Min + never smoker: 26.2% (Chi=1061, p<0.0001)	Abor + current smoker: 1.4%, Not Abor + current smoker: 23.9%, Abor + former smoker: 1.2%, Not Abor + former smoker: 45.4%, Abor + never smoker: 0.5%, Not Abor + never smoker: 27.6%, (Chi=2413, p<0.0001)	Married + current smoker: 13.4%, Sep/Wid/Div + current smoker: 6.5%, Single + current smoker: 5.5%, Married + former smoker: 30.8% Sep/Wid/Div + former smoker: 10.2%, Single + former smoker: 5.5%, Married + never smoker: 17.1%, Sep/Wid/Div + never smoker: 6.5%, Single + never smoker: 4.5% (chi=4782, p<0.0001)	N.C. high school + current smoker: 7.0%, N.C. high school + former smoker: 11.0%, N.C. high school + never smoker: 6.2%, HS dipl + current smoker: 11.2%, HS dipl + former smoker: 17.7%, HS dipl + never smoker: 9.3%, Post-Sec Dip/Cert + current smoker: 5.2%, Post-Sec Dip/Cert + former smoker: 17.7%, Post-Sec Dip/Cert + never smoker: 9.3%, Univ Deg + current smoker: 2.0%, Univ Deg + former smoker: …	Current smoker + 1st: 6.8%, Current smoker + 2nd: 5.2%, Current smoker + 3rd: 4.8%, Current smoker + 4th: 4.5%, Current smoker + 5th: 4.3%, Former smoker + 1st: 8.2%, Former smoker + 2nd: 9.2%, Former smoker + 3rd: 9.3%, Former smoker + 4th: 9.5%, Former smoker + 5th: 10.4%, Never smoker + 1st: 5.6%, Never smoker + 2nd: 5.5%, Never smoker + 3rd: 5.3%, Never smoker + 4th: 5.5%, Never smoker + 5th:…	Employed + current smoker: 18.2%, Employed + former smoker: 28.6%, Employed + never smoker: 17.8%, Not employed/looked work + current smoker: 1.2%, Not employed/looked work + former smoker: 1.0%, Not employed/looked work + never smoker: 0.5%, Not employed/did not look work + regular smoker: 6.5%, Not employed/did not look work + former smoker: 14.7%, Not employed/did not look work + never smoker:…
13. Alcohol	Regular drinker: 49.1 (15.3) Occasional/former drinker: 54.8 (16.9) Never drinker: 61.6 (17.2) (t=104.3, p<0.0001)	M + regular drinker: 32.9%, F + regular drinker: 27.8%, M + occasional/former drinker: 12.0%, F + occasional/former drinker: 22.6%, M + never drrinker: 1.2%, F + never drinker: 3.6% (Chi=9888, p<0.0001)	Imm + regular drinker: 5.8%, Not Imm + regular drinker: 55.0%, Imm + occasional/former drinker: 3.3%, Not Imm + occasional/former drinker: 31.3%, Imm + never drinker: 0.7%, Not Imm + never drinker: 4.0% (t=371, p<0.0001)	Vis Min + regular drinker: 2.8%, Not Vis Min + regular drinker: 57.9%, Vis Min + occasional/former drinker: 2.3%, Not Vis Min + occasional/former drinker: 32.3%, Vis Min + never drinker: 0.5%, Not Vis Min + never drinker: 4.2% (Chi=1039, p<0.0001)	Abor + regular drinker: 1.4%, Not Abor + regular drinker: 59.3%, Abor + occ/former drinker: 1.2%, Not Abor + occ/former drinker: 33.3%, Abor + never drinker: 0.1%, Not Abor + never drinker: 4.6% (Chi=311, p<0.0001)	Married + regular drinker: 39.2%, Sep/Wid/Div + regular drinker: 11.6%, Single + regular drinker: 9.9%, Married + occ/former drinker: 19.8% Sep/Wid/Div + occ/former drinker: 10.0%, Single + occ/former drinker: 4.8%, Married + never drinker: 2.4%, Sep/Wid/Div + never drinker: 1.7%, Single + never drinker: 0.7% (chi=3824, p<0.0001)	N.C. high school + regular drinker: 10.9%, N.C. high school + occ/former drinker: 11.7%, N.C. high school + never drinker: 2.3%, HS dipl + regular drinker: 24.3%, HS dipl + occ/former drinker: 12.9%, HS dipl + never drinker: 1.3%, Post-Sec Dip/Cert + regular drinker: 13.8%, Post-Sec Dip/Cert + occ/former drinker: 6.6%, Post-Sec Dip/Cert + never drinker: 0.7%, Univ Deg + regular drinker: 11.8%, Un…	Regular drinker + 1st: 8.5%, Regular drinker + 2nd: 10.7%, Regular drinker + 3rd: 12.4%, Regular drinker + 4th: 13.6%, Regular drinker + 5th: 16.2%, Occ/Former drinker + 1st: 10.4%, Occ/Former drinker + 2nd: 8.1%, Occ/Former drinker + 3rd: 6.2%, Occ/Former drinker + 4th: 5.1%, Occ/Former drinker + 5th: 4.3%, Never drinker + 1st: 1.9%, Never drinker + 2nd: 1.2%, Never drinker + 3rd: 0.6%, Never dr…	Employed + regular drinker: 45.3%, Employed + occ/former drinker: 17.8%, Employed + never drinker: 1.6%, Not employed/looked work + regular drinker: 1.7%, Not employed/looked work + occ/former drinker: 1.0%, Not employed/looked work + never drinker: 0.1%, Not employed/did not look work + regular drinker: 14.9%, Not employed/did not look work + occ/former drinker: 12.3%, Not employed/did not look …
14. % Recent immigrants (DA-CD)	r=-0.02597, p<0.0001	Female: -0.0017 (0.034) Male: -0.0017 (0.034) (t=0.10, p=0.9240)	Immigrant: -0.00093 (0.054) Not Immigrant: -0.0018 (0.031) (t=-4.10, p<0.0001)	Visible minority: 0.0051 (0.052) Not visible minority: -0.0021 (0.032) (t=27.38, p<0.0001)	Aboriginal: 0.00059 (0.028) Not Aboriginal: -0.0018 (0.034) (t=6.53, p<0.0001)	Married: -0.0030 (0.031) Separated/divorced/widowed: -0.00048 (0.036) Single: 0.0016 (0.042) (t=28.38, p<0.0001)	N.C. high school: -0.00067 (0.029) High school dipl: -0.0016 (0.033) Post-secondary dipl/cert: -0.0016 (0.035) University degree: -0.0037 (0.042) (t=-13.73, p<0.0001)	Lowest/1st: 0.00087 (0.037) 2nd: -0.00081 (0.034) 3rd: -0.0019 (0.033) 4th: -0.0028 (0.033) Highest/5th: -0.0040 (0.032) (t=-25.96, p<0.0001)	Employed: -0.0016 (0.035) Not employed/looked work: -0.00032 (0.033) Not employed/did not look work: -0.0020 (0.032) Permanently unable to work: 0.00081 (0.036) (t=1.12, p=0.2607)
15. % Recent immigrants (CD)	r=-0.00066, p=0.7207	Female: 0.019 (0.030) Male: 0.020 (0.031) (t=-0.28, p=0.7781)	Immigrant: 0.039 (0.044) Not Immigrant: 0.017 (0.028) (t=-118.17, p<0.0001)	Visible minority: 0.034 (0.044) Not visible minority: 0.019 (0.029) (t=65.85, p<0.0001)	Aboriginal: 0.013 (0.022) Not Aboriginal: 0.020 (0.031) (t=-19.27, p<0.0001)	Married: 0.018 (0.029) Separated/divorced/widowed: 0.019 (0.030) Single: 0.025 (0.035) (t=37.46, p<0.0001)	N.C. high school: 0.014 (0.025) High school dipl: 0.018 (0.029) Post-secondary dipl/cert: 0.021 (0.031) University degree: 0.029 (0.038) (t=84.67, p<0.0001)	Lowest/1st: 0.019 (0.030) 2nd: 0.019 (0.030) 3rd: 0.020 (0.031) 4th: 0.021 (0.031), Highest/5th: 0.020 (0.031) (t=13.45, p<0.0001)	Employed: 0.020 (0.031) Not employed/looked work: 0.017 (0.029) Not employed/did not look work: 0.018 (0.029) Permanently unable to work: 0.017 (0.029) (t=23.17, p<0.0001)
16. % High school graduate (DA-CD)	r=-0.06104, p<0.0001	Female: 0.0084 (0.115) Male: 0.010 (0.116) (t=-3.71, p=0.0002)	Immigrant: 0.0065 (0.11) Not Immigrant: 0.0094 (0.12) (t=3.98, p<0.0001)	Visible minority: 0.0056 (0.13) Not visible minority: 0.0094 (0.12) (t=-4.15, p<0.0001)	Aboriginal: 0.0075 (0.14) Not Aboriginal: 0.0091 (0.11) (t=-1.36, p=0.1750)	Married: 0.017 (0.12) Separated/divorced/widowed: -0.0059 (0.12) Single: 0.0011 (0.12) (t=-37.64, p<0.0001)	N.C. high school: -0.019 (0.12) High school dipl: 0.0078 (0.11) Post-secondary dipl/cert: 0.019 (0.11) University degree: 0.043 (0.11) (t=92.07, p<0.0001)	Lowest/1st: -0.023 (0.12) 2nd: -0.0050 (0.11) 3rd: 0.011 (0.11) 4th: 0.023 (0.11) Highest/5th: 0.039 (0.11) (t=100.22, p<0.0001)	Employed: 0.018 (0.11) Not employed/looked work: -0.0024 (0.12) Not employed/did not look work: 0.0011 (0.12) Permanently unable to work: -0.023 (0.12) (t=43.24, p<0.0001)
17. % High school graduate (CD)	r=0.01141, p<0.0001	Female: 0.71 (0.10) Male: 0.71 (0.10) (t=5.30, p<0.0001	Immigrant: 0.76 (0.08) Not Immigrant: 0.71 (0.099) (t=-79.98, p<0.0001)	Visible minority: 0.71 (0.12) Not visible minority: 0.71 (0.096) (t=0.27, p=0.7855)	Aboriginal: 0.66 (0.13) Not Aboriginal: 0.71 (0.097) (t=-54.85, p<0.0001)	Married: 0.71 (0.099) Separated/divorced/widowed: 0.71 (0.096) Single: 0.72 (0.098) (t=28.81, p<0.0001)	N.C. high school: 0.68 (0.10) High school dipl: 0.71 (0.097) Post-secondary dipl/cert: 0.72 (0.094) University degree: 0.74 (0.092) (t=106.98, p<0.0001)	Lowest/1st: 0.71 (0.098) 2nd: 0.71 (0.097) 3rd: 0.71 (0.097) 4th: 0.72 (0.097) Highest/5th: 0.71 (0.10) (t=18.61, p<0.0001)	Employed: 0.71 (0.099) Not employed/looked work: 0.70 (0.10) Not employed/did not look work: 0.71 (0.098) Permanently unable to work: 0.71 (0.093) (t=-14.92, p<0.0001)
18. % Low income families (DA-CD)	r=0.02309, p<0.0001	Female: 0.0038 (0.10) Male: 0.00030 (0.10) (t=9.35, p<0.0001)	Immigrant: -0.00057 (0.11) Not Immigrant: 0.0025 (0.10) (t=4.78, p<0.0001)	Visible minority: 0.024 (0.13) Not visible minority: 0.00095 (0.10) (t=27.40, p<0.0001)	Aboriginal: 0.032 (0.12) Not Aboriginal: 0.0014 (0.10) (t=25.80, p<0.0001)	Married: -0.014 (0.089) Separated/divorced/widowed: 0.024 (0.11) Single: 0.033 (0.12) (t=105.26, p<0.0001)	N.C. high school: 0.019 (0.11) High school dipl: 0.0018 (0.10) Post-secondary dipl/cert: -0.0039 (0.098) University degree: -0.014 (0.10) (t=-56.16, p<0.0001)	Lowest/1st: 0.044 (0.13) 2nd: 0.0094 (0.10) 3rd: -0.0041 (0.093) 4th: -0.013 (0.089) Highest/5th: -0.024 (0.083) (t=-118.71, p<0.0001)	Employed: -0.0048 (0.097) Not employed/looked work: 0.021 (0.11) Not employed/did not look work: 0.0057 (0.11) Permanently unable to work: 0.042 (0.13) (t=40.39, p<0.0001)
19. % Low income families (CD)	r=-0.00799, p<0.0001	Female: 0.13 (0.043) Male: 0.13 (0.043) (t=2.38, p=0.0174)	Immigrant: 0.14 (0.050) Not Immigrant: 0.13 (0.042) (t=-21.37, p<0.0001)	Visible minority: 0.15 (0.050) Not visible minority: 0.13 (0.043) (t=36.41, p<0.0001)	Aboriginal: 0.14 (0.044) Not Aboriginal: 0.13 (0.043) (t=1.43, p=0.1514)	Married: 0.13 (0.041) Separated/divorced/widowed: 0.14 (0.043) Single: 0.14 (0.049) (t=54.72, p<0.0001)	N.C. high school: 0.13 (0.042) High school dipl: 0.13 (0.041) Post-secondary dipl/cert: 0.13 (0.043) University degree: 0.14 (0.049) (t=24.96, p<0.0001)	Lowest/1st: 0.14 (0.045) 2nd: 0.14 (0.043) 3rd: 0.13 (0.043) 4th: 0.13 (0.042) Highest/5th: 0.13 (0.041) (t=-54.82, p<0.0001)	Employed: 0.13 (0.043) Not employed/looked work: 0.14 (0.045) Not employed/did not look work: 0.14 (0.043) Permanently unable to work: 0.14 (0.041) (t=12.02, p<0.0001)
	10. Body mass index	11. Fruit and vegetable consumption	12. Smoking	13. Alcohol	14. % Recent immigrants (DA-CD)	15. % Recent immigrants (CD)	16. % High school graduate (DA-CD)	17. % High school graduate (CD)	18. % Low income families (DA-CD)
2. Sex
3. Immigrant
4. Visible minority
5. Aboriginal
6. Marital status
7. Educational attainment
8. Low income adequacy quintile
9. Employment
10. Body mass index
11. Fruit and vegetable consumption	Underweight + <5 serv: 0.8%, Underweight + >5 serv: 0.5%, Normal weight + <5 serv: 18.4%, Normal weight + >5 serv:13.9%, Overweight + <5 serv: 24.0%, Overweight + >5 serv: 15.4, Obese I + <5 serv: 11.9%, Obese I + >5 serv: 6.9%, Obese II + <5 serv: 5.3%, Obese II + >5 serv: 3.0% (Chi=704, p<0.0001)
12. Smoking	Current smoker + underweight: 0.5%, Current smoker + normal weight: 9.8%, Current smoker + overweight: 9.4%, Current smoker + obese I: 4.1%, Current smoker + obese II: 1.8%, Former smoker + underweight: 0.4%, Former smoker + normal weight: 13.2%, Former smoker + overweight: 19.3%, Former smoker + obese I: 9.5%, Former smoker + obese II: 4.2%, Never smoker + underweight: 0.4%, Never smoker + norma…	Current smoker + <5 serv: 18.4%, Current smoker + >5 serv: 7.1%, Former smoker + <5 serv: 26.8%, Former smoker + >5 serv: 19.5%, Never smoker + <5 serv: 15.1%, Never smoker + >5 serv: 13.2% (Chi=5524, p<0.0001)
13. Alcohol	Current drinker + underweight: 0.6%, Current drinker + normal weight: 20.6%, Current drinker + overweight: 25.6%, Current drinker + obese I: 10.6%, Current drinker + obese II: 3.7%, Former/Occ drinker + underweight: 0.7%, Former/Occ drinker + normal weight: 10.5%, Former/Occ drinker + overweight: 12.4%, Former/Occ drinker + Obese I: 6.9%, Former/Occ drinker + Obese II: 3.8%, Never drinker + under…	Current drinker + <5 serv: 37.9%, Current drinker + >5 serv: 23.3%, Former/Occ drinker + <5 serv: 20.7%, Former/Occ drinker + >5 serv: 13.7%, Never drinker + <5 serv: 2.6%, Never drinker + >5 serv: 2.0% (Chi=115, p<0.0001)	Current smoker + Current drinker: 16.5%, Current smoker + Former drinker: 8.8%, Current smoker + Never drinker: 0.5%, Former smoker + Current drinker: 30.1%, Former smoker + Former drinker: 15.4%, Former smoker + Never drinker: 0.9%, Never smoker + Current drinker: 14.1%, Never smoker + Former drinker: 10.5%, Never smoker + Never drinker: 3.3% (Chi=10908, p<0.0001)
14. % Recent immigrants (DA-CD)	Underweight: -0.00031 (0.037) Normal weight: -0.0018 (0.036) Overweight: -0.0021 (0.033) Obese I: -0.0015 (0.032) Obese II: -0.00039 (0.032) (t=4.25, p<0.0001)	<5 servings: -0.0013 (0.034) >5 servings: -0.0026 (0.035) (t=-9.19, p<0.0001)	Current smoker: -0.0016 (0.037) Former smoker: -0.0025 (0.033) Never smoker: -0.00028 (0.033) (t=-7.37, p<0.0001)	Regular drinker: -0.0023 (0.033) Former/occasional drinker: -0.00054 (0.031) Never drinker: 0.00037 (0.032) (t=13.99, p<0.0001)
15. % Recent immigrants (CD)	Underweight: 0.020 (0.031) Normal weight: 0.021 (0.032) Overweight: 0.019 (0.030) Obese I: 0.018 (0.029) Obese II: 0.017 (0.027) (t=-26.84, p<0.0001)	<5 servings: 0.019 (0.030) >5 servings: 0.021 (0.032) (t=15.39, p<0.0001)	Current smoker: 0.017 (0.028) Former smoker: 0.019 (0.030) Never smoker: 0.022 (0.033) (t=28.74, p<0.0001)	Regular drinker: 0.019 (0.029) Former/occasional drinker: 0.016 (0.026) Never drinker: 0.016 (0.028) (t=-27.23, p<0.0001)	r=-0.14938, p<0.0001
16. % High school graduate (DA-CD)	Underweight: 0.0010 (0.12) Normal weight: 0.012 (0.11) Overweight: 0.011 (0.12) Obese I: 0.0063 (0.12) Obese II: -0.0013 (0.12) (t=-14.24, p<0.0001)	<5 servings: 0.0054 (0.12) >5 servings: 0.013 (0.11) (t=16.20, p<0.0001)	Current smoker: -0.0023 (0.12) Former smoker: 0.013 (0.11) Never Smoker: 0.013 (0.11) (t=25.80, p<0.0001)	Regular drinker: 0.017 (0.11) Former/occasional drinker: -0.0043 (0.12) Never drinker: -0.013 (0.12) (t=-44.15, p<0.0001)	r=0.01855, p<0.0001	r=-0.03025, p<0.0001
17. % High school graduate (CD)	Underweight: 0.71 (0.095) Normal weight: 0.72 (0.095) Overweight: 0.71 (0.098) Obese I: 0.70 (0.10) Obese II: 0.70 (0.10) (t=-32.58, p<0.0001)	<5 servings: 0.71 (0.099) >5 servings: 0.72 (0.095) (t=30.84, p<0.0001)	Current smoker: 0.70 (0.099) Former smoker: 0.71 (0.098) Never smoker: 0.72 (0.098) (t=27.43, p<0.0001)	Regular drinker: 0.71 (0.096) Former/occasional drinker: 0.69 (0.099) Never drinker: 0.68 (0.10) (t=-47.22, p<0.0001)	r=-0.06915, p<0.0001	r=0.51774, p<0.0001	r=-0.15313, p<0.0001
18. % Low income families (DA-CD)	Underweight: 0.020 (0.12) Normal weight: 0.0037 (0.11) Overweight: -0.0015 (0.099) Obese I: 0.0016 (0.10) Obese II: 0.012 (0.11) (t=3.38, p=0.0007)	<5 servings: 0.0052 (0.10) >5 servings: -0.0022 (0.10) (t=-17.61, p<0.0001)	Current smoker: 0.018 (0.11) Former smoker: -0.0035 (0.098) Never smoker: -0.0028 (0.099) (t=-39.97, p<0.0001)	Regular drinker: -0.0043 (0.10) Former/occasional drinker: 0.013 (0.11) Never drinker: 0.013 (0.11) (t=36.73, p<0.0001)	r=0.25221, p<0.0001	r=-0.03486, p<0.0001	r=-0.38987, p<0.0001	r=0.00874, p<0.0001
19. % Low income families (CD)	Underweight: 0.14 (0.047) Normal weight: 0.14 (0.045) Overweight: 0.13 (0.043) Obese I: 0.13 (0.042) Obese II: 0.13 (0.041) (t=-32.48, p<0.0001	<5 servings: 0.13 (0.042) >5 servings: 0.13 (0.043) (t=-1.03, p=0.3049)	Current smoker: 0.14 (0.044) Former smoker: 0.13 (0.043) Never smoker: 0.13 (0.043) (t=-2.89, p=0.0039)	Regular drinker: 0.14 (0.044) Former/occasional drinker: 0.14 (0.041) Never drinker: 0.14 (0.042) (t=-5.69, p<0.0001)	r=-0.06390, p<0.0001	r=0.40121, p<0.0001	r=-0.01457, p<0.0001	r=0.04378, p<0.0001	r=-0.03337, p<0.0001
